# Supplementary material for: Analysis of the Molecular Mechanisms of the Effects of Prunella vulgaris against Subacute Thyroiditis Based on Network Pharmacology
Source: Evid Based Complement Alternat Med. 2020 Nov 10;2020:9810709. doi: 10.1155/2020/9810709 (PMC7676928; doi:10.1155/2020/9810709)
Supplement: Supplementary Materials — Table S1: 126 targets of all ingredients. Table S2: 2207 targets of SAT. Table S3: 107 biological process terms associated with therapeutic targets. Table S4: 36 molecular function terms associated with therapeutic targets. Table S5: 25 cellular component terms associated with therapeutic targets. Table S6: 90 KEGG pathways terms associated with therapeutic targets. . [file 9810709.f1.zip]

Archive with 6 entries (6 files):
- table S2  2207 targets of subacute thyroiditis .xlsx
- Table S3 107 biological process terms associated with therapeutic targets  .xlsx
- Table S4 36 molecular function  terms associated with therapeutic targets  .xlsx
- Table S5 25 cellular component terms associated with therapeutic targets  .xlsx
- Table S6 90 KEGG pathways terms associated with therapeutic targets  .xlsx
- table S1 126 targets of all ingredients.xlsx
