# Supplementary material for: Analysis of the Molecular Mechanisms of the Effects of Prunella vulgaris against Subacute Thyroiditis Based on Network Pharmacology
Source: Evid Based Complement Alternat Med. 2020 Nov 10;2020:9810709. doi: 10.1155/2020/9810709 (PMC7676928; doi:10.1155/2020/9810709)
Supplement: Supplementary Materials — Table S1: 126 targets of all ingredients. Table S2: 2207 targets of SAT. Table S3: 107 biological process terms associated with therapeutic targets. Table S4: 36 molecular function terms associated with therapeutic targets. Table S5: 25 cellular component terms associated with therapeutic targets. Table S6: 90 KEGG pathways terms associated with therapeutic targets. . [file 9810709.f1.zip › table S2 2207 targets of subacute thyroiditis .xlsx]

## Sheet: Sheet1
TG
NKX2-1
BRAF
TSHR
TPO
THRA
TP53
CTLA4
IFNG
HRAS
PTEN
ACP5
PTPN22
AKT1
CALCA
KRAS
ALB
TSC1
TSC2
NRAS
CDH1
PAX8
TNF
VIM
IL6
SERPINA3
TP63
HLA-DRB1
EGFR
PPARG
IGF1
CRP
PIK3CA
RAF1
VEGFA
KIT
TNFSF11
STAT1
SLC5A5
TNFRSF11B
CD68
TTR
SST
CALCR
HABP2
MTOR
CDKN2A
STK11
CSF1
CD4
MAP2K1
FLNB
CHGA
HLA-DQB1
IL17A
S100B
CHD7
MMP9
CD40LG
ACTC1
SERPINA7
IL1B
ICAM1
PTH
IL4
CDKN2B
SYP
TBL1X
BGLAP
GJB2
PRTN3
KAT6B
HLA-B
ENO2
CCL5
CCR6
MAP2K2
IL10
NF1
PTPRC
POMC
CXCL8
FGFR1
MPO
MUC1
VHL
NTRK1
USP6
CTNNB1
MB
COL1A1
SPP1
INS
MYC
APC
IL2
PDGFRB
KRT7
CCL2
CD34
MMP2
TGFB1
MDM2
NME1
SH3BP2
ABCB11
PTHLH
LZTR1
ALK
NR1H4
MAPK1
H3-3A
CDKN1A
CD8A
IL1RN
CDKN1B
CD163
CD40
TLR4
PTPN11
NTRK3
GPT
MT-CO3
FAS
DES
CASP3
CCND1
FN1
TNFRSF10A
SHBG
ATP8B1
GJA1
CGA
TIMP1
NOS3
MGMT
IGFBP3
GAST
KRT18
F13A1
GGT1
FGFR3
TNPO3
FLCN
CTSB
NPY
FASLG
TNFRSF11A
VDR
CTSK
RPS6KB1
SRC
RIT1
RHEB
NR3C1
NCAM1
GHR
IFNB1
KRT19
VWF
IL18
PDGFB
CXCL10
CYP7A1
LGALS3
SMAD4
SLC2A1
MRAS
CALCRL
MMP1
TNFRSF1B
LEP
MIR30A
CLU
NOS2
ENG
ABCB4
MT-ND4
NR1H2
RPS6
PGR
SELE
PRL
S100A1
CR2
ESR1
EDN1
GFAP
MTUS1
TERT
MTUS2
STAT3
JAG1
CDK4
NF2
GAPDH
PTCH1
IL2RA
ETV6
ACE
MSH3
TNFSF13B
IL10RA
BCL10
HSD3B7
NES
PIK3R1
VCAM1
ADAM12
SERPINC1
ESR2
AGT
S100A9
CD274
SELL
MIR146A
VEGFC
MKI67
IDH2
SOS1
EIF4E
XDH
CACNA1A
GSR
PIK3C2A
EIF4EBP1
THBD
ACP1
FGF2
IDH1
CCBE1
IFNA2
AGTR1
SERPINA6
CASR
GRIN2B
RICTOR
TYR
CSF1R
EGF
APOH
BCL2
F2
ACTB
RPTOR
C1S
ZEB1
CD81
GGT2
GGTLC3
CEACAM3
MET
ACTA2
MLST8
MIR205
TGFBR2
IL12RB1
GH1
TNFSF10
IL1A
IL13
HLA-DRB4
AKT1S1
TLR5
ITGB2
SALL1
IFNA1
SNAP29
KANSL2
HIF1A
POLE
KRT20
CTSL
ITGAL
IGF1R
ABL1
IL5
ERBB2
FURIN
AFP
PLAUR
HAND1
DAPK1
MYO5B
AMACR
MAPK14
IL12B
FAT4
PDPN
CST3
MTHFR
CALB2
MIR21
PITX2
IL6R
CDC73
FABP7
CSF2
HSPD1
CCR5
CXCR3
NLRP5
TRAF3
AURKB
NDUFA13
MBL2
RARB
PDGFRA
CCNB1
ACTG1
ATRX
SERPINE1
THBS1
IL3
MLANA
CD79A
ENPP1
MLN
SHH
RUNX2
KRT8
ADAMTSL1
LTF
BRCA2
RXRA
IFNAR1
TLR8
ABCC2
CD44
NLRP1
FOXO3
FOXL2
PSEN1
DCSTAMP
CD36
TNS1
PKD1
INF2
PAGR1
F7
SELP
BAX
SLC25A13
SLC10A1
EPRS1
LTA
NUP160
THY1
OLIG2
SHANK2
GRP
PCNA
CA1
CGB3
TGFA
PRKCD
BECN1
JUN
S100A8
LIF
IGF2
SLC7A5
MLH1
MAPK3
RNASEL
HSD3B1
MMP13
CA2
PTGS2
NPPA
ADAM8
MMP14
KRT14
CD9
GAD2
FGFR2
CSF3
PPL
PTCH2
COL6A3
NPPB
CXCR4
AURKA
SGK1
FOS
BSG
CACNA1D
MRRF
PRDM10
ZC3H12D
TGFB2
MITF
POU5F1
TACC1
IRS1
NR1I3
TIMP2
PTH1R
SSTR5
SMAD3
APOE
RRAGB
PECAM1
CLUAP1
TLR3
CCK
COL5A1
TGFB3
RARA
F5
CCNA2
SULT1A3
MYH6
RASA2
NFKBIA
CR1
TF
PPARA
CRH
CTSD
ANXA5
IL7
STAR
CCND3
MIR126
EDNRA
ADIPOQ
CBL
RAB5A
HSP90AA1
AR
KMT2D
PLAU
BMP6
ITGAV
ELANE
SOD1
RRAGC
TWIST1
NR3C2
SPARC
PVALB
CDKN1C
ALPP
TEK
NR1I2
EWSR1
IBSP
PDPK1
TNFRSF1A
GNRH1
AXL
KISS1R
SLC10A2
CGB5
SLC3A2
HP
CCL21
RAB7A
ITGA4
ECE1
IL6ST
TIMP3
NFKB1
FSCN1
NCOA3
ADCY10
TACC3
CRYAB
VTN
PDE5A
FLT1
LMNA
RAP1GAP
LGALS1
CXADR
GOLM1
BIRC5
FABP4
RUNX3
LGALS4
IRF5
TGIF1
TERF1
PDCD1
RXRB
ATM
HLA-A
RPS6KA1
BCL2L1
IFI27
TNC
P2RX7
CD86
NFATC1
ACCS
ABCG5
CYP8B1
PTER
BMP2
IL2RB
ITGB3
GPBAR1
EDNRB
CYP11A1
P4HA2
SH2D1A
GLB1
HMGA2
TGFBR1
GCG
MMP11
F3
CREB1
SOCS3
DBH
PIK3CG
PRF1
RAC1
MICA
CDK1
LCN2
CXCL12
IL22
DHFR
IGFBP4
UCHL1
PPIG
ELN
BPI
UBR1
ITGB1
STAT4
F2R
NOTCH1
IL23A
CD55
ABCC4
MSX1
CYP19A1
GATA1
PRODH
CTSG
CLPS
MIR590
HSPB1
DEPTOR
BUB1B
TFAM
UCP2
RPL7A
NR0B2
CHEK2
PGF
CARD9
BUB1
MIR155
IL21
CEBPB
IL23R
KITLG
SNAI1
GPX1
ABCB1
KISS1
CD14
PTX3
TNFRSF10B
CD99
PRKAA2
ABCC3
FBXO11
IGLL5
FHIT
RAP1A
DSP
FGF4
MBP
MIF
ANO1
IL16
CCL20
CLDN7
DCN
G6PD
TRAF6
RASAL1
TKT
CASP8
ADIRF
DPP4
NBN
TLR9
ADAM10
ALCAM
PF4
RACK1
STAT5B
RB1
CYCS
ANPEP
PIP
TRB
UTP4
ACHE
ICAM3
NOS1
CXCL9
TNNI3
ADRA1D
PARP1
MMP3
IGF2BP3
KLRK1
MECP2
VIP
AXIN2
TPI1
HCCS
SOX18
ONECUT1
CD1E
KRT10
IGFBP1
B2M
ROCK1
FBN1
FLI1
SFTPB
P4HA3
CD63
CCR7
CDH2
RBM3
MAVS
NR5A1
APOD
CASP2
WT1
SOCS1
FGF3
SLC39A14
GJB1
KCTD1
E2F1
JAK2
PDGFA
FAM167A
MIR127
USP9X
CSK
PPRC1
PRKCB
TNFRSF10C
PRDX1
GJB6
PROKR2
EIF4G1
HGF
BAIAP2
TH
IL4R
GBP1
DDIT4
HSPG2
IRF3
PTMS
ZGPAT
IRAK1
STAT2
MYOD1
H4-16
WNT5A
NECTIN1
TNFAIP3
SERPINA1
E2F8
ICAM2
HSPA8
ITIH4
ANXA2
MAT1A
HSPA4
RPS13
UPK3A
HLA-C
MYOG
GRIN2D
MAP2
IL12A
CYP7B1
TLR2
RPS23
EOMES
MRPL49
HMGB1
ERVW-1
TRAPPC3
CTNNBIP1
SDC1
SH2D3A
PALM3
EGR1
TRIM25
PRC1
TXN
H4C1
GRIN2A
ABCE1
H4C6
AUP1
KDM6A
TOP2A
H4C14
EZR
TRAF1
IGFBP5
NAT14
SENP8
HK2
KRT15
NT5E
TRIM63
SLC43A3
LSG1
MRPL58
H4C2
H4C3
H4C8
H4C9
H4C11
H4C12
H4C13
H4C4
H4C5
H4C15
MIR1304
PSMD4
DR1
ATR
H3C10
GSTP1
IFNA17
E2F7
SUFU
H3C1
CDK2
TXK
SP6
EN2
MAPKAPK5
RNASE1
ATG13
CALR
MMP8
NAMPT
PTPN13
IL32
TPX2
TNFRSF8
ADCY1
CCR3
TNFRSF10D
FGF23
PGM1
SMAD9
SH2D3C
TGOLN2
LNP1
HLA-G
SMARCB1
ETV7
IL15
IL18R1
CD1A
ACKR1
SP2
TOE1
NMD3
AQR
KANSL3
LIMK1
KTN1
NR2F2
PLAT
PML
PLK1
EN1
OXA1L
TJP2
BAZ2B
TRAT1
NAA30
CD24
AXIN1
GRB2
SFRP1
CYP1A1
TWF2
ATF4
KRT17
GATA3
TP53BP1
AMFR
GZMB
AKTIP
CKB
CRABP1
PCNT
ULK1
CASP9
CALM1
TGM2
BANK1
EZH2
TUBG1
FLT3
HSP90B1
CD46
GBA
HSPB2
IL1R1
OXSR1
RRAGA
RB1CC1
SSBP1
HOXA1
DPT
EPO
CD226
GRM1
CTNNA1
PRDX2
SAMHD1
KIAA1549
PLIN2
SQSTM1
ABCG2
CTNND1
SDC4
STAT5A
IGFBP2
CXCL13
RHOA
NPM1
H3C2
H3C4
H3C3
H3C12
H3C11
H3C6
H3C7
H3C8
NBEAL2
BLK
STRN
NTRK2
NAPSA
PSMC4
CXCR5
BLZF1
C1QBP
MME
PLG
BAK1
SLC2A4
HOPX
TFAP2A
RABEP1
FCGR3A
FCRL6
MIR210
GRM4
S100A12
PROK1
HIVEP3
EFNB2
FCGR2A
CFL1
MYCN
CXCL5
KLRB1
POU4F1
PGRMC1
BMP5
PMEL
PFN1
H2AX
HMGA1
AKR1B1
TIE1
LCK
ACTA1
PES1
C5
CD207
SMARCA4
C3
LINC01194
LOC111365141
GLUL
CPQ
KRT5
CYBB
TMEM30A
F10
POT1
FKBP1A
NEU1
IDO1
SRF
FTSJ3
CD5
CXCL11
TNKS2
SLPI
PDIA6
RHO
ELK1
SERPINB1
JUP
GSN
PRDX6
WNT3A
GNA12
CCR1
KCNA2
SESN1
CXCL1
ITGAX
UBR3
SLC2A3
ILK
ITPA
TIMP4
MUC16
CD82
RAB11A
NRP1
DLL4
TJP1
SIRPA
RHOD
MMP7
ATP11A
PRPH2
ITGAM
AIFM1
CCN1
ATP9A
PAM
TUBB3
MX1
AGER
PICALM
FAP
DRD2
MIR30C1
ATP1B2
OSM
PRG2
ATP2A3
VPS33A
LIG3
CTTNBP2
SPN
IFNGR1
ATP11B
PTPN6
UBE2A
ATE1
ADAM1A
HSPA9
JUNB
ACTN4
ADAM9
ADM
SLC6A4
TERF2
PAPPA
MS4A1
TFRC
GJC2
ATP10D
LMF2
HSD3BP4
CNTN2
SLCO2B1
COMMD4
MAML2
ATF1
SP1
BDNF
NUCB2
CYP27A1
UBE2D1
KDM4C
CHI3L1
LNPEP
ZNRF1
ZP3
PRDM1
DUBR
NSF
UBR4
AKR1C2
WLS
MRM1
ZNF697
POLR2A
RBPJ
TRPV4
IL12RB2
PTK2B
EPHB4
OPN1LW
LMO2
ATP8B4
MFN2
BLOC1S1
TMEM30B
TIAM1
DAG1
AAGAB
IGFBP6
CHKA
TUBA1B
CD83
GPR107
ADA2
VPS16
CGB7
FBLN5
ENTPD1
FCGR3B
H3-4
CANT1
TOP1
POLR2B
IRF4
ITGA2
ITGA5
GRIA1
SERPINB2
AP1S1
SLC1A4
CIB1
LTBR
DMD
WNT3
PDE6B
BABAM1
BLOC1S3
PRKCZ
ST14
DSPP
DRD3
DGKQ
KRT13
BLVRB
FCGR2B
TNFRSF14
APLNR
NTF3
SLC34A1
SMARCA2
HTRA3
KMT2A
STAT6
CHEK1
NOD2
SLC5A6
STAG3
IRF1
GGH
IVL
CXCR6
NUDT6
CLDN10
DLG1
AHSG
CTSZ
ALOX5
TLR1
GCLM
ITGA3
GRIN1
TMEM147
YWHAQ
TP53I3
SDCBP
FGFRL1
IL27
TAT
RNASE3
ALPG
CCL23
GIT1
CCR2
CDC42
THPO
CNR2
CRTC1
IL33
BHLHE40
MMP12
GGT3P
CEL
CA12
TFE3
IL11
MPP1
CDC27
TLR6
ATXN10
SAA4
DNTT
ITGB8
AHNAK
ITGA2B
FOLR1
ITGA6
GPC3
CCL14
CSNK2B
ARF6
MMUT
STS
FSTL1
ATP6V1A
PLAGL1
CSNK2A2
BMP1
TUBA1A
CSNK2A1
PSCA
SPINT1
F2RL1
TMPRSS2
LGR4
SEMA3A
MFGE8
HTT
FMN1
GJC1
CASP1
ILF3
LIN28A
SCGN
ERVFRD-1
TPP1
MYOZ2
PTPN12
HCK
LORICRIN
FZD5
SLC1A5
SLC22A5
PDZK1
IL9
MSLN
NMT1
SV2A
INTS10
OPN1MW
CTSC
SYNM
PC
SERPINH1
HPS1
HSD17B13
GPAT3
SLC7A7
STARD7
LATS1
RACGAP1
ILF2
TAS1R2
ASCL2
TRPV1
HAND2
CA10
MYLK
ACE2
ACTG2
AKAP12
APLN
LAMP1
OS9
SERBP1
CFH
ATP6V1H
GLS
SYT1
WNT2
ESPL1
RXFP3
MRGPRX2
ERVK-6
CNR1
SPIN1
ATP6V0E2
CLEC12A
CLDN3
PROS1
PSG1
TNFSF14
PARG
DMP1
TUBB
YARS2
ANKH
TCF7L2
EFNB3
RIPOR2
VLDLR
CDH11
MYO6
WDFY3
ENTR1
SATB2
CCR8
PANX1
GNL3
IL15RA
CD200
G3BP1
MEST
TMEM50A
ST3GAL4
MLLT3
DNM2
PAK2
TUBA4A
KIF22
LCP1
YARS1
MEPE
SNCG
PROKR1
KCNH2
PLA2G4A
PTS
SRD5A1
ERG
NAB2
TET1
MYCBP2
TMPRSS11A
TUBA8
H6PD
OSTF1
KDM6B
GUSB
TRPC4
DLG3
HGFAC
CERS3
C1QTNF3
MT-CYB
HLA-DQA1
ADA
MT-CO1
HLA-DPB1
CD80
CAT
HLA-DPA1
CD28
RASGRP1
CEACAM5
KDR
ICOSLG
CDKN3
ENO1
H2AC18
NLRP3
MECOM
SOD2
BTNL2
SETBP1
GREM1
CP
BCL6
CD69
ETS1
IGHE
ALPL
SFTPD
GSTM1
CYP3A4
IL1RAPL2
AMPH
CCL17
CD27
ABCC1
MIR223
CHKB
MIR34A
CDK6
CXCL2
SLC11A1
ANGPT2
CFLAR
ADSL
CD1D
GCH1
ADD1
TNFRSF17
CHIT1
HMOX1
IFNGR2
CAMP
TNFRSF13C
KNG1
IL10RB
TYK2
TNFRSF4
HLA-DOA
SKP2
LAMP2
FADD
ZIC1
TLR7
CD59
LYN
SSB
CFB
CSN1S1
VCAN
RAB27A
RPS27A
TNFRSF13B
FAH
ASAH2
IL13RA2
LBR
NELFCD
HAVCR1
ICOS
P2RY12
MUSK
CKM
HLA-DRB5
FPR1
HLA-DMB
HLA-DRB3
EIF2AK2
PSMD10
ANXA11
HAVCR2
EPX
IGKC
C5AR1
PSMD9
AOC3
GALNS
THRB
GNAS
SLC16A2
SDHB
SDHA
SDHD
SDHC
MT-ND1
FOXP3
GDNF
MT-ND5
MT-ND6
MIR222
TRH
MIR221
KCNJ18
POLG
MT-ATP6
CACNA1S
MT-CO2
MIR17
TWNK
MIR181A1
MT-ND2
MT-ND4L
MSH2
PCM1
MT-TS1
LMOD1
MT-TL1
MT-ND3
GHRL
COX10
MIR197
MT-TW
DARS2
EPCAM
SLCO1C1
MIR19A
MIR346
TCF4
BCS1L
GNAS-AS1
NDUFAF2
SHC1
MIR25
NDUFV2
BIRC3
FCRL3
RETN
MT-TK
FASTKD2
COQ2
PDSS2
MIR125A
MIR18A
MIR195
NDUFB11
MT-TV
MT-TI
REN
SSTR2
MIR34C
IGSF1
MALAT1
KEAP1
SDHAF2
MT-TF
APOA1
H19
EP300
HOTAIR
GAS5
MIR143
PON1
PTK2
DCAF17
TREX1
BANCR
PTPRJ
MIR145
APP
AKT2
LDLR
HOTTIP
LINC-ROR
MIR423
MIR142
MIR183
MIR144
MIR199A1
HULC
MIR23B
CRNDE
HAGLR
LNCRNA-ATB
MIRLET7E
DNAH8
MIR9-1
RASSF1
AQP4
AKT3
MT-TL2
WDTC1
C4B
HMGCR
NEAT1
MT-ATP8
MIR483
DNM1L
MIR200A
TYMP
MIR486-1
PVT1
MIR24-1
CNP
IFIH1
PIK3R2
ACAD9
BRD4
DLD
IL17F
MIR27A
CS
PDSS1
ATPAF2
MIR140
BMP4
MIR204
MT-RNR1
PDE10A
MIR149
MIR200B
COX4I1
MIR30E
JAK1
MIR22
PAX3
MIR151A
CAV1
GHRH
MIR31
U2AF1
MIRLET7G
SLC26A1
STEAP3
HEXA
NDUFA1
DGUOK
NGF
LEPR
NDUFB8
NDUFAF1
NPTX2
TMEM126B
MIR139
NDUFA4
MIR96
IARS2
UCA1
MIR196A1
PDHX
TIMMDC1
MIR20A
CPOX
CREBBP
MIR193A
NDUFS1
PDP1
SNCA
MIR106B
MAPT
MIR93
ECHS1
MIR15A
COQ9
MIR29A
NDUFA10
NDUFB3
COQ6
GTPBP3
COQ4
TRMU
TMEM70
NDUFV1
UBE2L3
MT-TE
MT-TA
MIR30D
NDUFS4
MIR181C
PPARGC1A
CDKN2B-AS1
AFAP1-AS1
NDUFS7
NDUFA9
CYP2B6
FOXRED1
XRCC6
NDUFAF5
MIR224
PIK3CD
C19orf12
ANGPT1
WNT4
COMT
PANDAR
PKM
PDHA1
NDUFS3
FALEC
NDUFA12
FUCA1
COX5A
XRCC5
SLC17A5
CYP1A2
CASC2
CIITA
MIR122
CCN2
POLG2
TBX21
MIR99A
PCCB
MCL1
MAPK8
CD19
EPAS1
UNK
PRKCA
MIR338
MIRLET7I
GPX3
ABCA1
TCF21
PRNP
MIR130B
SKI
SCARB1
PRKN
FGFR4
FOXO1
RUNX1
SCN2A
ATP5F1E
HLA-DQA2
SNAI2
MIR214
HNF4A
RBP4
GAD1
SMAD2
MPZ
IKBKG
SREBF1
MIR150
RAI1
PLP1
NARS2
DPYSL5
GNB3
NOTCH4
C4A
TAC1
NPC2
MOG
UACA
ATG5
LRPPRC
SEPSECS
PSAP
MYOM2
TLR10
LRRK2
SLC6A3
MYD88
TIMM8A
MIR15B
EPHX1
HFE
DNMT1
SYK
MIRLET7A1
MAOB
SLC25A4
SIRT1
MIR132
IMMT
NFE2L2
ZEB2
SUCLG1
IQGAP1
BTD
SLCO1B3
COX8A
TP73
ABCG8
SLC19A1
C1QA
MEG3
NQO1
CNTNAP2
MIR182
INTS4
SUOX
SOD3
ERCC8
GPX4
LAMB1
SMPD1
CLDN1
SMAD7
MIR185
HDAC1
MTR
MRPS22
MRPS27
PTCD3
MTERF4
CD22
ODC1
XIAP
MIR324
CDH17
FLNA
SLIRP
BACE1
STMN2
MIR125B2
MIRLET7C
MIR491
MIR186
GTF2IRD1
SUCLA2
TFB1M
OPA1
S100A6
FTL
MRPL44
COX4I2
HIBCH
SAA1
MIRLET7B
ETFDH
TTC19
POLRMT
NDUFAF4
TRIM21
WFS1
HSPA5
GSS
MT-RNR2
PARK7
SCO1
TFB2M
PEX6
AHR
MAP1LC3A
MIR141
NDUFA6
CYP2C19
HAMP
ARG1
MIR212
MIR208A
DGCR5
PNPT1
APOL1
RARS1
WDR45
PTPRH
MIR192
MIR101-1
MIR296
PEG10
AQP1
DPYD
YAP1
UQCRQ
VDAC1
PPBP
COX6B1
ASGR1
ASGR2
DNASE1
DNMT3A
MIR26B
TUFM
ALDH2
NDUFB9
IRAK3
APOA2
MRM2
LACTB
NDUFA11
SERAC1
COQ8A
ALDH3A1
CD38
SLC7A1
UQCRC2
PDHB
E2F2
PROCA1
EPOR
INTS5
NAGLU
ASS1
MIR485
HLA-DMA
MIR124-1
PDGFRL
ANXA1
TNFSF4
SLC4A2
EEA1
EIF2B2
CYP2E1
PRKD1
DVL1
PANK2
TET2
CMA1
PANK1
TRMT5
DCHS1
CENPB
MIR320A
MIR494
MIR374A
ENSG00000266919
PNPLA6
BAD
KRT75
MYH9
DACT1
MAOA
SLC9A1
SRA1
SGCD
PXK
OGG1
DDIT3
GATA2
MSN
COPS5
TNIP1
HPRT1
IVNS1ABP
SMARCD2
SNRNP70
FIS1
PLCG1
HCRT
PSEN2
RPSA
HTRA1
AHCY
ADAR
PLA2G6
TERC
PROM1
POLE3
SF3B2
ATF6
PENK
CCNE1
RNASEH2C
IGF2R
GSK3B
FOXM1
SLC7A6
RNPC3
RPL7
TXNRD1
ERBB3
JAZF1
PIK3CB
RNASEH2A
RNASEH2B
CD70
SLC1A3
SSRP1
KIAA0319L
FASN
MIR181B1
MIR196A2
ENPP2
SFTPC
HNF1A
MIR203A
RNPEP
SIGLEC5
UQCRFS1
M6PR
MMACHC
TOR1A
ELAVL4
GAS6
MTRR
CNDP2
FBXO7
SNRPB
HPD
SGPL1
HTR2A
MDK
SNRPN
MAG
ALYREF
RSF1
TICAM1
CPE
DYNLRB1
PTCHD1
CFI
RO60
SREBF2
RASGRP3
MGRN1
LEF1
LIPA
CREB3L3
LRP6
LOC110806262
IGF2BP2
PDCD1LG2
UGT8
VAPA
TNFSF12
CADM1
MAGEA3
CAMK4
MIR7-3HG
POU2F1
FA2H
CEACAM8
GNPDA2
MGST1
RBM39
ENSG00000224086
SLC5A11
KHDRBS3
HRH2
SPG7
EEF2
PPIA
RPLP0
NAA40
TSPO
GSTO1
URGCP
IFI16
SMYD3
TARDBP
ALAD
SET
CYP39A1
MTCL1
GADD45G
SNHG12
PIK3R3
PINK1
MRPS16
PPCS
DKK1
EIF2B4
NNT-AS1
PASK
TUG1
PXN
KLF6
ATP13A4
ATF2
TNFRSF6B
CYP3A5
TCF7
GRN
GLA
CLN5
FUT1
HEG1
CASP7
CDH4
APOBEC3G
MIR148A
DIABLO
CEACAM1
CXCR1
CREM
GADD45B
MBD3
C1R
C1QB
C1QC
C2
ANGPTL8
WDR36
C4B_2
PRDM2
TCP10L
MIR137
WRAP53
CDC25A
MAGEA4
HBEGF
STMN1
GAB1
SERPINF2
GNLY
TCF3
CTAG1B
HLA-DOB
NPC1L1
SULF1
UHRF1BP1
MERTK
DNMT3B
HLA-DRA
U2AF1L4
PYCARD
TXNRD3
SFTPA1
C9orf78
HPSE
IFNA6
TNFSF13
INTS3
SPATA7
SLC6A14
PRPSAP1
QDPR
RRM2
ADI1
CNTF
MYOC
H2BC21
EIF2B5
LGALS8
TGS1
ZFAS1
GLT1D1
CA3-AS1
[truncated: 207 more rows]
