# Supplementary material for: Analysis of the Molecular Mechanisms of the Effects of Prunella vulgaris against Subacute Thyroiditis Based on Network Pharmacology
Source: Evid Based Complement Alternat Med. 2020 Nov 10;2020:9810709. doi: 10.1155/2020/9810709 (PMC7676928; doi:10.1155/2020/9810709)
Supplement: Supplementary Materials — Table S1: 126 targets of all ingredients. Table S2: 2207 targets of SAT. Table S3: 107 biological process terms associated with therapeutic targets. Table S4: 36 molecular function terms associated with therapeutic targets. Table S5: 25 cellular component terms associated with therapeutic targets. Table S6: 90 KEGG pathways terms associated with therapeutic targets. . [file 9810709.f1.zip › Table S3 107 biological process terms associated with therapeutic targets .xlsx]

## Sheet: Sheet1
Category	Term	Count	%	PValue	Genes	List Total	Pop Hits	Pop Total	Fold Enrichment	Bonferroni	Benjamini	FDR
GOTERM_BP_DIRECT	GO:0031663~lipopolysaccharide-mediated signaling pathway	5	0.0396888	4.00135e-06	MAPK1, CCL2, TNF, MAPK14, NOS3	72	18	11368	43.858	0.00355089	0.00355089	0.006227
GOTERM_BP_DIRECT	GO:0045944~positive regulation of transcription from RNA polymerase II promoter	13	0.103191	1.42714e-05	AR, TNF, PPARG, TP53, NR3C1, RB1, AHR, APP, GSK3B, MAPK14, JUN, IFNG, IL2	72	436	11368	4.7077	0.0126072	0.00632359	0.0222078
GOTERM_BP_DIRECT	GO:0007265~Ras protein signal transduction	5	0.0396888	1.60042e-05	JUN, TP53, RB1, CCNA2, CDK2	72	25	11368	31.5778	0.0141271	0.00473139	0.0249039
GOTERM_BP_DIRECT	GO:0042493~response to drug	6	0.0476266	2.05445e-05	TOP1, JUN, BCL2, CDK4, SOD1, HTR2A	72	54	11368	17.5432	0.0180984	0.00455564	0.0319679
GOTERM_BP_DIRECT	GO:0001666~response to hypoxia	6	0.0476266	2.24899e-05	PLAT, VEGFA, NOS2, MMP2, PLAU, DPP4	72	55	11368	17.2242	0.0197952	0.00399076	0.0349946
GOTERM_BP_DIRECT	GO:2000379~positive regulation of reactive oxygen species metabolic process	4	0.0317511	3.71654e-05	XDH, MAPK14, F2, TP53	72	11	11368	57.4141	0.0325007	0.00549164	0.0578236
GOTERM_BP_DIRECT	GO:0010629~negative regulation of gene expression	6	0.0476266	4.37171e-05	PGR, XDH, IFNG, PPARG, GJA1, NOS2	72	63	11368	15.037	0.0381198	0.0055368	0.0680138
GOTERM_BP_DIRECT	GO:0006351~transcription, DNA-templated	10	0.0793777	7.52042e-05	PGR, AR, JUN, RXRA, PPARG, ESR1, TP53, ESR2, NR3C1, AHR	72	290	11368	5.44444	0.064673	0.00832256	0.116974
GOTERM_BP_DIRECT	GO:0018105~peptidyl-serine phosphorylation	6	0.0476266	0.00014609	CDK1, MAPK1, MAPK14, BCL2, GSK3B, CDK2	72	81	11368	11.6955	0.121802	0.0143278	0.227113
GOTERM_BP_DIRECT	GO:0018107~peptidyl-threonine phosphorylation	4	0.0317511	0.000210569	CDK1, MAPK1, BCL2, GSK3B	72	19	11368	33.2398	0.170735	0.0185474	0.3272
GOTERM_BP_DIRECT	GO:0006979~response to oxidative stress	5	0.0396888	0.000324726	APP, PTGS2, HMOX1, MPO, NQO1	72	53	11368	14.8952	0.250784	0.0259065	0.504167
GOTERM_BP_DIRECT	GO:0032461~positive regulation of protein oligomerization	3	0.0238133	0.000791494	TP53, MMP3, MMP1	72	7	11368	67.6667	0.505356	0.0569724	1.2247
GOTERM_BP_DIRECT	GO:0006983~ER overload response	3	0.0238133	0.00105106	GSK3B, TP53, HSPA5	72	8	11368	59.2083	0.60737	0.0693894	1.62328
GOTERM_BP_DIRECT	GO:0007596~blood coagulation	4	0.0317511	0.00121597	F10, F3, F2, F7	72	34	11368	18.5752	0.660965	0.0743516	1.87571
GOTERM_BP_DIRECT	GO:0006919~activation of cysteine-type endopeptidase activity involved in apoptotic process	4	0.0317511	0.00132404	XDH, TNF, F3, PPARG	72	35	11368	18.0444	0.69206	0.0755195	2.04081
GOTERM_BP_DIRECT	GO:0051044~positive regulation of membrane protein ectodomain proteolysis	3	0.0238133	0.00134591	TNF, IFNG, ADRA2A	72	9	11368	52.6296	0.697998	0.0721012	2.0742
GOTERM_BP_DIRECT	GO:0044130~negative regulation of growth of symbiont in host	3	0.0238133	0.00134591	TNF, IFNG, MPO	72	9	11368	52.6296	0.697998	0.0721012	2.0742
GOTERM_BP_DIRECT	GO:0045893~positive regulation of transcription, DNA-templated	7	0.0555644	0.00137449	AR, JUN, PPARG, ESR1, ESR2, CCNA2, CDK2	72	196	11368	5.63889	0.705584	0.0694013	2.1178
GOTERM_BP_DIRECT	GO:0055114~oxidation-reduction process	6	0.0476266	0.00162658	MAOA, MAOB, AKR1B1, NOS3, NOS2, SOD1	72	137	11368	6.91484	0.764775	0.0772534	2.50164
GOTERM_BP_DIRECT	GO:0019430~removal of superoxide radicals	3	0.0238133	0.0016756	MPO, NOS3, SOD1	72	10	11368	47.3667	0.774821	0.0754668	2.57611
GOTERM_BP_DIRECT	GO:0007200~phospholipase C-activating G-protein coupled receptor signaling pathway	4	0.0317511	0.00195461	PTGER3, ESR1, ADRA1A, HTR2A	72	40	11368	15.7889	0.824365	0.0832931	2.99899
GOTERM_BP_DIRECT	GO:0051897~positive regulation of protein kinase B signaling	4	0.0317511	0.00209954	F10, TNF, F3, F7	72	41	11368	15.4038	0.845638	0.0851307	3.21797
GOTERM_BP_DIRECT	GO:0033138~positive regulation of peptidyl-serine phosphorylation	4	0.0317511	0.00225099	TNF, BCL2, GSK3B, VEGFA	72	42	11368	15.037	0.865122	0.0870398	3.44631
GOTERM_BP_DIRECT	GO:0001525~angiogenesis	5	0.0396888	0.00279082	PIK3CG, JUN, MAPK14, VEGFA, NOS3	72	94	11368	8.39835	0.916633	0.102392	4.25611
GOTERM_BP_DIRECT	GO:0007569~cell aging	3	0.0238133	0.0028694	BCL2, TP53, SOD1	72	13	11368	36.4359	0.922274	0.100971	4.37345
GOTERM_BP_DIRECT	GO:0045429~positive regulation of nitric oxide biosynthetic process	3	0.0238133	0.00333415	TNF, IFNG, ESR1	72	14	11368	33.8333	0.948646	0.111979	5.06474
GOTERM_BP_DIRECT	GO:0006508~proteolysis	5	0.0396888	0.00348948	F2, CTSD, MMP1, PLAU, DPP4	72	100	11368	7.89444	0.955291	0.112656	5.29475
GOTERM_BP_DIRECT	GO:0048662~negative regulation of smooth muscle cell proliferation	3	0.0238133	0.00383161	HMOX1, IFNG, PPARG	72	15	11368	31.5778	0.967053	0.118739	5.79949
GOTERM_BP_DIRECT	GO:0051402~neuron apoptotic process	3	0.0238133	0.00383161	APP, BCL2, RB1	72	15	11368	31.5778	0.967053	0.118739	5.79949
GOTERM_BP_DIRECT	GO:0051091~positive regulation of sequence-specific DNA binding transcription factor activity	4	0.0317511	0.003923	JUN, PPARG, ESR1, ESR2	72	51	11368	12.3834	0.969633	0.117327	5.9339
GOTERM_BP_DIRECT	GO:0050796~regulation of insulin secretion	3	0.0238133	0.00436136	TNF, IFNG, NOS2	72	16	11368	29.6042	0.979467	0.125402	6.57609
GOTERM_BP_DIRECT	GO:0010468~regulation of gene expression	4	0.0317511	0.00437391	BCL2, F2, CYP1A2, CDK4	72	53	11368	11.9161	0.979696	0.121815	6.59442
GOTERM_BP_DIRECT	GO:0097192~extrinsic apoptotic signaling pathway in absence of ligand	3	0.0238133	0.00614029	BCL2, GSK3B, IL2	72	19	11368	24.9298	0.995812	0.16191	9.14033
GOTERM_BP_DIRECT	GO:0042149~cellular response to glucose starvation	3	0.0238133	0.00614029	BCL2, TP53, HSPA5	72	19	11368	24.9298	0.995812	0.16191	9.14033
GOTERM_BP_DIRECT	GO:0043524~negative regulation of neuron apoptotic process	4	0.0317511	0.00875495	CCL2, JUN, BCL2, SOD1	72	68	11368	9.28758	0.999597	0.216743	12.7899
GOTERM_BP_DIRECT	GO:0008217~regulation of blood pressure	3	0.0238133	0.0105157	PTGS2, PPARG, SOD1	72	25	11368	18.9467	0.999917	0.247825	15.1699
GOTERM_BP_DIRECT	GO:0010641~positive regulation of platelet-derived growth factor receptor signaling pathway	2	0.0158755	0.0124527	F3, F7	72	2	11368	157.889	0.999985	0.279383	17.7178
GOTERM_BP_DIRECT	GO:0031103~axon regeneration	2	0.0158755	0.0124527	JUN, BCL2	72	2	11368	157.889	0.999985	0.279383	17.7178
GOTERM_BP_DIRECT	GO:0060559~positive regulation of calcidiol 1-monooxygenase activity	2	0.0158755	0.0124527	TNF, IFNG	72	2	11368	157.889	0.999985	0.279383	17.7178
GOTERM_BP_DIRECT	GO:0051712~positive regulation of killing of cells of other organism	2	0.0158755	0.0186217	IFNG, NOS2	72	3	11368	105.259	1	0.379636	25.3631
GOTERM_BP_DIRECT	GO:1900015~regulation of cytokine production involved in inflammatory response	2	0.0158755	0.0186217	MAPK14, NOS2	72	3	11368	105.259	1	0.379636	25.3631
GOTERM_BP_DIRECT	GO:0001938~positive regulation of endothelial cell proliferation	3	0.0238133	0.0222499	JUN, F3, VEGFA	72	37	11368	12.8018	1	0.426303	29.5438
GOTERM_BP_DIRECT	GO:0042102~positive regulation of T cell proliferation	3	0.0238133	0.0222499	VCAM1, IFNG, IL2	72	37	11368	12.8018	1	0.426303	29.5438
GOTERM_BP_DIRECT	GO:0006915~apoptotic process	4	0.0317511	0.0226648	APP, HMOX1, TP53, RB1	72	97	11368	6.51088	1	0.423531	30.0076
GOTERM_BP_DIRECT	GO:0007626~locomotory behavior	3	0.0238133	0.0245588	APP, SLC6A3, SOD1	72	39	11368	12.1453	1	0.441063	32.089
GOTERM_BP_DIRECT	GO:0014909~smooth muscle cell migration	2	0.0158755	0.0247526	PLAT, PLAU	72	4	11368	78.9444	1	0.435227	32.2987
GOTERM_BP_DIRECT	GO:2000866~positive regulation of estradiol secretion	2	0.0158755	0.0247526	IL6, TNF	72	4	11368	78.9444	1	0.435227	32.2987
GOTERM_BP_DIRECT	GO:0006527~arginine catabolic process	2	0.0158755	0.0247526	NOS3, NOS2	72	4	11368	78.9444	1	0.435227	32.2987
GOTERM_BP_DIRECT	GO:0042420~dopamine catabolic process	2	0.0158755	0.0247526	SLC6A3, MAOA	72	4	11368	78.9444	1	0.435227	32.2987
GOTERM_BP_DIRECT	GO:0051146~striated muscle cell differentiation	2	0.0158755	0.0247526	MAPK14, RB1	72	4	11368	78.9444	1	0.435227	32.2987
GOTERM_BP_DIRECT	GO:0071276~cellular response to cadmium ion	2	0.0158755	0.0247526	HMOX1, CYP1A2	72	4	11368	78.9444	1	0.435227	32.2987
GOTERM_BP_DIRECT	GO:0008284~positive regulation of cell proliferation	5	0.0396888	0.0293374	ODC1, AR, F2, CDK2, DPP4	72	187	11368	4.22163	1	0.484067	37.0859
GOTERM_BP_DIRECT	GO:0071456~cellular response to hypoxia	3	0.0238133	0.0294547	HMOX1, BCL2, TP53	72	43	11368	11.0155	1	0.477044	37.2041
GOTERM_BP_DIRECT	GO:0048304~positive regulation of isotype switching to IgG isotypes	2	0.0158755	0.0308457	IFNG, IL2	72	5	11368	63.1556	1	0.484791	38.5903
GOTERM_BP_DIRECT	GO:0051926~negative regulation of calcium ion transport	2	0.0158755	0.0308457	ADRA2A, NOS3	72	5	11368	63.1556	1	0.484791	38.5903
GOTERM_BP_DIRECT	GO:0006809~nitric oxide biosynthetic process	2	0.0158755	0.0308457	NOS3, NOS2	72	5	11368	63.1556	1	0.484791	38.5903
GOTERM_BP_DIRECT	GO:0007050~cell cycle arrest	3	0.0238133	0.0333598	IFNG, TP53, RB1	72	46	11368	10.2971	1	0.50414	41.0232
GOTERM_BP_DIRECT	GO:0043066~negative regulation of apoptotic process	5	0.0396888	0.0340226	CDK1, BCL2, GSK3B, TP53, HSPA5	72	196	11368	4.02778	1	0.503106	41.6494
GOTERM_BP_DIRECT	GO:0051301~cell division	3	0.0238133	0.0347043	CDK1, RB1, CDK4	72	47	11368	10.078	1	0.502312	42.2869
GOTERM_BP_DIRECT	GO:0071222~cellular response to lipopolysaccharide	3	0.0238133	0.0347043	JUN, IFNG, NOS2	72	47	11368	10.078	1	0.502312	42.2869
GOTERM_BP_DIRECT	GO:0007409~axonogenesis	3	0.0238133	0.0360696	APP, BCL2, GSK3B	72	48	11368	9.86806	1	0.50834	43.5443
GOTERM_BP_DIRECT	GO:0050665~hydrogen peroxide biosynthetic process	2	0.0158755	0.0369013	CYP1A2, SOD1	72	6	11368	52.6296	1	0.50894	44.2977
GOTERM_BP_DIRECT	GO:0045080~positive regulation of chemokine biosynthetic process	2	0.0158755	0.0369013	TNF, IFNG	72	6	11368	52.6296	1	0.50894	44.2977
GOTERM_BP_DIRECT	GO:0050995~negative regulation of lipid catabolic process	2	0.0158755	0.0369013	TNF, ADRA2A	72	6	11368	52.6296	1	0.50894	44.2977
GOTERM_BP_DIRECT	GO:0035994~response to muscle stretch	2	0.0158755	0.0369013	JUN, MAPK14	72	6	11368	52.6296	1	0.50894	44.2977
GOTERM_BP_DIRECT	GO:0042127~regulation of cell proliferation	4	0.0317511	0.0382259	JUN, CHEK1, NOS2, PLAU	72	119	11368	5.30719	1	0.514153	45.478
GOTERM_BP_DIRECT	GO:0031175~neuron projection development	3	0.0238133	0.0402877	APP, MAP2, RB1	72	51	11368	9.28758	1	0.525771	47.2689
GOTERM_BP_DIRECT	GO:0007204~positive regulation of cytosolic calcium ion concentration	3	0.0238133	0.0417334	PTGER3, ESR1, ADRA1A	72	52	11368	9.10897	1	0.531373	48.4916
GOTERM_BP_DIRECT	GO:0051384~response to glucocorticoid	2	0.0158755	0.0429196	TNF, BCL2	72	7	11368	45.1111	1	0.534516	49.475
GOTERM_BP_DIRECT	GO:0045861~negative regulation of proteolysis	2	0.0158755	0.0429196	PLAT, F2	72	7	11368	45.1111	1	0.534516	49.475
GOTERM_BP_DIRECT	GO:0042730~fibrinolysis	2	0.0158755	0.0429196	F2, PLAU	72	7	11368	45.1111	1	0.534516	49.475
GOTERM_BP_DIRECT	GO:0000122~negative regulation of transcription from RNA polymerase II promoter	6	0.0476266	0.0467203	TNF, JUN, PPARG, TP53, RB1, ESR2	72	315	11368	3.00741	1	0.558686	52.5088
GOTERM_BP_DIRECT	GO:0050918~positive chemotaxis	2	0.0158755	0.0489009	VEGFA, MET	72	8	11368	39.4722	1	0.568711	54.1716
GOTERM_BP_DIRECT	GO:0035265~organ growth	2	0.0158755	0.0489009	BCL2, ADRA1A	72	8	11368	39.4722	1	0.568711	54.1716
GOTERM_BP_DIRECT	GO:0030278~regulation of ossification	2	0.0158755	0.0489009	MAPK1, MAPK14	72	8	11368	39.4722	1	0.568711	54.1716
GOTERM_BP_DIRECT	GO:0030224~monocyte differentiation	2	0.0158755	0.0548452	JUN, PPARG	72	9	11368	35.0864	1	0.604901	58.4319
GOTERM_BP_DIRECT	GO:0006801~superoxide metabolic process	2	0.0158755	0.0548452	NOS2, SOD1	72	9	11368	35.0864	1	0.604901	58.4319
GOTERM_BP_DIRECT	GO:0043922~negative regulation by host of viral transcription	2	0.0158755	0.0548452	HMOX1, JUN	72	9	11368	35.0864	1	0.604901	58.4319
GOTERM_BP_DIRECT	GO:0042742~defense response to bacterium	3	0.0238133	0.0588514	IFNG, MPO, NOS2	72	63	11368	7.51852	1	0.624837	61.091
GOTERM_BP_DIRECT	GO:0043542~endothelial cell migration	2	0.0158755	0.060753	NOS3, DPP4	72	10	11368	31.5778	1	0.630274	62.2966
GOTERM_BP_DIRECT	GO:0030574~collagen catabolic process	2	0.0158755	0.060753	MMP2, MMP1	72	10	11368	31.5778	1	0.630274	62.2966
GOTERM_BP_DIRECT	GO:0050901~leukocyte tethering or rolling	2	0.0158755	0.060753	VCAM1, TNF	72	10	11368	31.5778	1	0.630274	62.2966
GOTERM_BP_DIRECT	GO:0031334~positive regulation of protein complex assembly	2	0.0158755	0.060753	GSK3B, VEGFA	72	10	11368	31.5778	1	0.630274	62.2966
GOTERM_BP_DIRECT	GO:0045672~positive regulation of osteoclast differentiation	2	0.0158755	0.060753	TNF, IFNG	72	10	11368	31.5778	1	0.630274	62.2966
GOTERM_BP_DIRECT	GO:0007512~adult heart development	2	0.0158755	0.060753	ADRA1A, GJA1	72	10	11368	31.5778	1	0.630274	62.2966
GOTERM_BP_DIRECT	GO:0045766~positive regulation of angiogenesis	3	0.0238133	0.0638777	F3, VEGFA, NOS3	72	66	11368	7.17677	1	0.642818	64.202
GOTERM_BP_DIRECT	GO:0010971~positive regulation of G2/M transition of mitotic cell cycle	2	0.0158755	0.0666243	APP, CDK4	72	11	11368	28.7071	1	0.652433	65.8022
GOTERM_BP_DIRECT	GO:1904146~positive regulation of meiotic cell cycle process involved in oocyte maturation	2	0.0158755	0.0666243	CDK1, CDK2	72	11	11368	28.7071	1	0.652433	65.8022
GOTERM_BP_DIRECT	GO:0045597~positive regulation of cell differentiation	2	0.0158755	0.0724594	AR, JUN	72	12	11368	26.3148	1	0.678057	68.9821
GOTERM_BP_DIRECT	GO:0007267~cell-cell signaling	3	0.0238133	0.0725621	ADRA2A, ADRA1A, GJA1	72	71	11368	6.67136	1	0.672456	69.0355
GOTERM_BP_DIRECT	GO:0030308~negative regulation of cell growth	3	0.0238133	0.0725621	BCL2, TP53, GJA1	72	71	11368	6.67136	1	0.672456	69.0355
GOTERM_BP_DIRECT	GO:0001819~positive regulation of cytokine production	2	0.0158755	0.0782586	ADRA2A, SOD1	72	13	11368	24.2906	1	0.695055	71.8666
GOTERM_BP_DIRECT	GO:0002931~response to ischemia	2	0.0158755	0.0782586	BCL2, GJA1	72	13	11368	24.2906	1	0.695055	71.8666
GOTERM_BP_DIRECT	GO:0071310~cellular response to organic substance	2	0.0158755	0.0782586	BCL2, SLC6A4	72	13	11368	24.2906	1	0.695055	71.8666
GOTERM_BP_DIRECT	GO:0048010~vascular endothelial growth factor receptor signaling pathway	2	0.0158755	0.0782586	MAPK14, VEGFA	72	13	11368	24.2906	1	0.695055	71.8666
GOTERM_BP_DIRECT	GO:0035094~response to nicotine	2	0.0158755	0.084022	HMOX1, BCL2	72	14	11368	22.5556	1	0.715894	74.4831
GOTERM_BP_DIRECT	GO:0009611~response to wounding	2	0.0158755	0.084022	CCL2, GJA1	72	14	11368	22.5556	1	0.715894	74.4831
GOTERM_BP_DIRECT	GO:0006468~protein phosphorylation	3	0.0238133	0.0871883	PIK3CG, APP, CDK4	72	79	11368	5.99578	1	0.723984	75.8217
GOTERM_BP_DIRECT	GO:0030335~positive regulation of cell migration	3	0.0238133	0.0890749	ADRA2A, HSPA5, PLAU	72	80	11368	5.92083	1	0.726354	76.5878
GOTERM_BP_DIRECT	GO:2000134~negative regulation of G1/S transition of mitotic cell cycle	2	0.0158755	0.0897499	BCL2, RB1	72	15	11368	21.0519	1	0.72366	76.8564
GOTERM_BP_DIRECT	GO:0030316~osteoclast differentiation	2	0.0158755	0.0897499	TNF, MAPK14	72	15	11368	21.0519	1	0.72366	76.8564
GOTERM_BP_DIRECT	GO:0006953~acute-phase response	2	0.0158755	0.0897499	IL6, F2	72	15	11368	21.0519	1	0.72366	76.8564
GOTERM_BP_DIRECT	GO:0070059~intrinsic apoptotic signaling pathway in response to endoplasmic reticulum stress	2	0.0158755	0.0897499	BCL2, GSK3B	72	15	11368	21.0519	1	0.72366	76.8564
GOTERM_BP_DIRECT	GO:0010800~positive regulation of peptidyl-threonine phosphorylation	2	0.0158755	0.0897499	MAPK1, GSK3B	72	15	11368	21.0519	1	0.72366	76.8564
GOTERM_BP_DIRECT	GO:0042542~response to hydrogen peroxide	2	0.0158755	0.0897499	BCL2, SOD1	72	15	11368	21.0519	1	0.72366	76.8564
GOTERM_BP_DIRECT	GO:0043401~steroid hormone mediated signaling pathway	2	0.0158755	0.0954425	AR, PPARG	72	16	11368	19.7361	1	0.741054	79.0092
GOTERM_BP_DIRECT	GO:0048661~positive regulation of smooth muscle cell proliferation	2	0.0158755	0.0954425	TNF, HMOX1	72	16	11368	19.7361	1	0.741054	79.0092
