# Supplementary material for: Analysis of the Molecular Mechanisms of the Effects of Prunella vulgaris against Subacute Thyroiditis Based on Network Pharmacology
Source: Evid Based Complement Alternat Med. 2020 Nov 10;2020:9810709. doi: 10.1155/2020/9810709 (PMC7676928; doi:10.1155/2020/9810709)
Supplement: Supplementary Materials — Table S1: 126 targets of all ingredients. Table S2: 2207 targets of SAT. Table S3: 107 biological process terms associated with therapeutic targets. Table S4: 36 molecular function terms associated with therapeutic targets. Table S5: 25 cellular component terms associated with therapeutic targets. Table S6: 90 KEGG pathways terms associated with therapeutic targets. . [file 9810709.f1.zip › Table S4 36 molecular function terms associated with therapeutic targets .xlsx]

## Sheet: Sheet1
Category	Term	Count	%	PValue	Genes	List Total	Pop Hits	Pop Total	Fold Enrichment	Bonferroni	Benjamini	FDR
GOTERM_MF_DIRECT	GO:0005496~steroid binding	5	0.0396888	5.96877e-06	PGR, AR, ESR1, ESR2, NR3C1	73	19	11048	39.827	0.00100225	0.00100225	0.00726701
GOTERM_MF_DIRECT	GO:0004252~serine-type endopeptidase activity	7	0.0555644	0.000109663	PLAT, F10, F2, F7, MMP2, PLAU, DPP4	73	117	11048	9.05468	0.0182557	0.00916992	0.133438
GOTERM_MF_DIRECT	GO:0001046~core promoter sequence-specific DNA binding	4	0.0317511	0.000324467	TOP1, PPARG, TP53, ESR2	73	21	11048	28.8271	0.0530598	0.018009	0.394338
GOTERM_MF_DIRECT	GO:0043565~sequence-specific DNA binding	9	0.0714399	0.000381823	PGR, AR, RXRA, BCL2, PPARG, ESR1, TP53, ESR2, NR3C1	73	273	11048	4.98931	0.0621437	0.0159117	0.463897
GOTERM_MF_DIRECT	GO:0020037~heme binding	6	0.0476266	0.000621293	PTGS2, HMOX1, MPO, NOS3, CYP1A2, NOS2	73	106	11048	8.56655	0.0991439	0.0206654	0.753832
GOTERM_MF_DIRECT	GO:0004693~cyclin-dependent protein serine/threonine kinase activity	3	0.0238133	0.000861187	CDK1, CDK4, CDK2	73	7	11048	64.8611	0.134754	0.023835	1.0435
GOTERM_MF_DIRECT	GO:0004707~MAP kinase activity	3	0.0238133	0.0014639	MAPK1, MAPK14, MAPK8	73	9	11048	50.4475	0.218168	0.0345485	1.76786
GOTERM_MF_DIRECT	GO:0042802~identical protein binding	4	0.0317511	0.0019011	TNF, PPARG, TP53, SOD1	73	38	11048	15.9308	0.273625	0.0391732	2.29025
GOTERM_MF_DIRECT	GO:0044212~transcription regulatory region DNA binding	5	0.0396888	0.00300828	AR, TNF, JUN, PPARG, TP53	73	92	11048	8.22513	0.39719	0.0546871	3.60178
GOTERM_MF_DIRECT	GO:0008083~growth factor activity	4	0.0317511	0.00417732	IL6, VEGFA, EGF, IL2	73	50	11048	12.1074	0.505031	0.0679101	4.96903
GOTERM_MF_DIRECT	GO:0003707~steroid hormone receptor activity	4	0.0317511	0.00441786	PGR, RXRA, PPARG, NR3C1	73	51	11048	11.87	0.524717	0.0653865	5.24813
GOTERM_MF_DIRECT	GO:0003700~transcription factor activity, sequence-specific DNA binding	9	0.0714399	0.00475194	PGR, AR, RXRA, PPARG, ESR1, TP53, ESR2, NR3C1, AHR	73	406	11048	3.35488	0.550774	0.0645109	5.63453
GOTERM_MF_DIRECT	GO:0002020~protease binding	3	0.0238133	0.00889333	TNF, TP53, DPP4	73	22	11048	20.6376	0.77704	0.109029	10.3059
GOTERM_MF_DIRECT	GO:0042803~protein homodimerization activity	4	0.0317511	0.0106351	HMOX1, BCL2, ADRA2A, DPP4	73	70	11048	8.64814	0.834082	0.120414	12.2063
GOTERM_MF_DIRECT	GO:0003677~DNA binding	9	0.0714399	0.0112532	TOP1, APP, AR, JUN, PPARG, ESR1, TP53, NR3C1, AHR	73	471	11048	2.89189	0.850618	0.119046	12.8717
GOTERM_MF_DIRECT	GO:0034617~tetrahydrobiopterin binding	2	0.0158755	0.0129921	NOS3, NOS2	73	2	11048	151.342	0.888862	0.128301	14.7193
GOTERM_MF_DIRECT	GO:0008270~zinc ion binding	12	0.0952532	0.0130975	PGR, AR, RXRA, PPARG, ESR1, ESR2, NR3C1, CA2, SOD1, MMP3, MMP2, MMP1	73	793	11048	2.29018	0.890837	0.122158	14.83
GOTERM_MF_DIRECT	GO:0003682~chromatin binding	6	0.0476266	0.0178119	CDK1, TOP1, AR, JUN, PPARG, TP53	73	233	11048	3.89723	0.951168	0.154429	19.6536
GOTERM_MF_DIRECT	GO:0004517~nitric-oxide synthase activity	2	0.0158755	0.0194257	NOS3, NOS2	73	3	11048	100.895	0.962955	0.159244	21.2462
GOTERM_MF_DIRECT	GO:0005524~ATP binding	13	0.103191	0.0257466	PIK3CG, EGFR, CDK1, MET, TP53, CHEK1, CDK4, CDK2, MAPK1, GSK3B, MAPK14, MAPK8, HSPA5	73	992	11048	1.98332	0.987501	0.196762	27.2093
GOTERM_MF_DIRECT	GO:0034618~arginine binding	2	0.0158755	0.0258178	NOS3, NOS2	73	4	11048	75.6712	0.987653	0.188812	27.2741
GOTERM_MF_DIRECT	GO:0035173~histone kinase activity	2	0.0158755	0.0258178	CDK1, CDK2	73	4	11048	75.6712	0.987653	0.188812	27.2741
GOTERM_MF_DIRECT	GO:0046982~protein heterodimerization activity	3	0.0238133	0.0265721	BCL2, TP53, ADRA2A	73	39	11048	11.6417	0.98916	0.185889	27.9568
GOTERM_MF_DIRECT	GO:0030284~estrogen receptor activity	2	0.0158755	0.0321689	ESR1, ESR2	73	5	11048	60.537	0.995885	0.212455	32.8411
GOTERM_MF_DIRECT	GO:0008131~primary amine oxidase activity	2	0.0158755	0.0321689	VCAM1, MAOA	73	5	11048	60.537	0.995885	0.212455	32.8411
GOTERM_MF_DIRECT	GO:0005506~iron ion binding	4	0.0317511	0.0373438	XDH, NOS3, CYP1A2, ALOX5	73	113	11048	5.35726	0.998328	0.233877	37.085
GOTERM_MF_DIRECT	GO:0004064~arylesterase activity	2	0.0158755	0.0384791	PON1, CA2	73	6	11048	50.4475	0.998629	0.231785	37.9824
GOTERM_MF_DIRECT	GO:0005125~cytokine activity	4	0.0317511	0.0416132	IL6, TNF, IFNG, IL2	73	118	11048	5.13025	0.999208	0.240155	40.3994
GOTERM_MF_DIRECT	GO:0050660~flavin adenine dinucleotide binding	3	0.0238133	0.0531207	XDH, NOS3, NOS2	73	57	11048	7.96539	0.999896	0.287967	48.5511
GOTERM_MF_DIRECT	GO:0051087~chaperone binding	2	0.0158755	0.0694267	TP53, SOD1	73	11	11048	27.5168	0.999994	0.350613	58.3587
GOTERM_MF_DIRECT	GO:0008353~RNA polymerase II carboxy-terminal domain kinase activity	2	0.0158755	0.0754973	CDK1, MAPK1	73	12	11048	25.2237	0.999998	0.365397	61.5482
GOTERM_MF_DIRECT	GO:0004601~peroxidase activity	2	0.0158755	0.0754973	PTGS2, MPO	73	12	11048	25.2237	0.999998	0.365397	61.5482
GOTERM_MF_DIRECT	GO:0005509~calcium ion binding	7	0.0555644	0.0866345	THBD, F10, F2, F7, MMP3, EGF, MMP1	73	472	11048	2.24449	1	0.397982	66.8235
GOTERM_MF_DIRECT	GO:0010181~FMN binding	2	0.0158755	0.0875216	NOS3, NOS2	73	14	11048	21.6204	1	0.39126	67.2138
GOTERM_MF_DIRECT	GO:0004714~transmembrane receptor protein tyrosine kinase activity	2	0.0158755	0.0934758	EGFR, MET	73	15	11048	20.179	1	0.402632	69.7257
GOTERM_MF_DIRECT	GO:0008201~heparin binding	3	0.0238133	0.099775	APP, VEGFA, MPO	73	82	11048	5.53692	1	0.414394	72.1898
