# Supplementary material for: Analysis of the Molecular Mechanisms of the Effects of Prunella vulgaris against Subacute Thyroiditis Based on Network Pharmacology
Source: Evid Based Complement Alternat Med. 2020 Nov 10;2020:9810709. doi: 10.1155/2020/9810709 (PMC7676928; doi:10.1155/2020/9810709)
Supplement: Supplementary Materials — Table S1: 126 targets of all ingredients. Table S2: 2207 targets of SAT. Table S3: 107 biological process terms associated with therapeutic targets. Table S4: 36 molecular function terms associated with therapeutic targets. Table S5: 25 cellular component terms associated with therapeutic targets. Table S6: 90 KEGG pathways terms associated with therapeutic targets. . [file 9810709.f1.zip › Table S5 25 cellular component terms associated with therapeutic targets .xlsx]

## Sheet: Sheet1
Category	Term	Count	%	PValue	Genes	List Total	Pop Hits	Pop Total	Fold Enrichment	Bonferroni	Benjamini	FDR
GOTERM_CC_DIRECT	GO:0005615~extracellular space	19	0.150818	1.72e-07	XDH, PLAT, ACHE, IL6, TNF, CCL2, CHEK1, SOD1, MMP2, VCAM1, APP, F3, VEGFA, IFNG, MPO, CTSD, ALOX5, PLAU, IL2	74	762	12833	4.32409	2.48e-05	2.48e-05	0.000204
GOTERM_CC_DIRECT	GO:0009986~cell surface	9	0.0714399	0.000101	PLAT, APP, ACHE, THBD, SLC6A3, F3, HSPA5, PLAU, DPP4	74	257	12833	6.07304	0.0144835	0.00726818	0.120061
GOTERM_CC_DIRECT	GO:0005829~cytosol	14	0.111129	0.000181	XDH, ODC1, SLC6A4, TP53, GJA1, SOD1, CDK4, MAPK1, GSK3B, BCL2, MAPK14, ALOX5, NOS2, CA2	74	718	12833	3.38143	0.0256699	0.00863091	0.213903
GOTERM_CC_DIRECT	GO:0043198~dendritic shaft	3	0.0238133	0.00111973	APP, GSK3B, HTR2A	74	9	12833	57.8063	0.14899	0.0395303	1.31966
GOTERM_CC_DIRECT	GO:0045121~membrane raft	5	0.0396888	0.001152	APP, TNF, SLC6A4, GJA1, DPP4	74	81	12833	10.7049	0.15294	0.0326518	1.35745
GOTERM_CC_DIRECT	GO:0045177~apical part of cell	4	0.0317511	0.00129142	PLAT, VCAM1, APP, CA2	74	38	12833	18.2546	0.169797	0.0305382	1.52059
GOTERM_CC_DIRECT	GO:0031012~extracellular matrix	5	0.0396888	0.00170258	F3, SOD1, MMP3, MMP2, MMP1	74	90	12833	9.63438	0.217593	0.034447	2.00024
GOTERM_CC_DIRECT	GO:0005794~Golgi apparatus	8	0.0635021	0.00462641	VCAM1, APP, ACHE, PPARG, ESR1, GJA1, NOS3, CCNA2	74	365	12833	3.80096	0.487138	0.08008	5.34996
GOTERM_CC_DIRECT	GO:0005739~mitochondrion	11	0.0873154	0.00574897	MAPK1, MAPK14, GSK3B, TP53, MPO, GJA1, ESR2, NR3C1, SOD1, LACTB, MMP2	74	695	12833	2.74476	0.564056	0.0881219	6.60794
GOTERM_CC_DIRECT	GO:0070062~extracellular exosome	17	0.134942	0.0154487	PLAT, CDK1, MAOB, GJA1, SOD1, VCAM1, MAPK1, APP, F3, MAPK14, F2, MPO, HSPA5, CA2, NQO1, PLAU, DPP4	74	1590	12833	1.85416	0.893752	0.200843	16.8571
GOTERM_CC_DIRECT	GO:0031965~nuclear membrane	4	0.0317511	0.0168282	BCL2, ADRA1A, ALOX5, CDK4	74	95	12833	7.30185	0.913177	0.199222	18.228
GOTERM_CC_DIRECT	GO:0043209~myelin sheath	4	0.0317511	0.0277075	BCL2, HSPA5, CA2, SOD1	74	115	12833	6.03196	0.982511	0.286222	28.3354
GOTERM_CC_DIRECT	GO:0005667~transcription factor complex	4	0.0317511	0.0328928	JUN, TP53, CDK4, CDK2	74	123	12833	5.63964	0.991903	0.309595	32.7382
GOTERM_CC_DIRECT	GO:0005641~nuclear envelope lumen	2	0.0158755	0.0336555	APP, ALOX5	74	6	12833	57.8063	0.992772	0.296812	33.3645
GOTERM_CC_DIRECT	GO:0000785~chromatin	3	0.0238133	0.035248	TP53, CHEK1, CDK4	74	52	12833	10.0049	0.9943	0.291417	34.655
GOTERM_CC_DIRECT	GO:0005741~mitochondrial outer membrane	3	0.0238133	0.0416651	BCL2, MAOA, MAOB	74	57	12833	9.12731	0.99782	0.318202	39.6266
GOTERM_CC_DIRECT	GO:0043235~receptor complex	3	0.0238133	0.0416651	APP, ADRA2A, EGF	74	57	12833	9.12731	0.99782	0.318202	39.6266
GOTERM_CC_DIRECT	GO:0000781~chromosome, telomeric region	2	0.0158755	0.0554693	CHEK1, CDK2	74	10	12833	34.6838	0.99973	0.383312	49.1688
GOTERM_CC_DIRECT	GO:0048471~perinuclear region of cytoplasm	5	0.0396888	0.0578737	APP, ACHE, HMOX1, GSK3B, NOS2	74	256	12833	3.38709	0.999813	0.379313	50.6821
GOTERM_CC_DIRECT	GO:0000307~cyclin-dependent protein kinase holoenzyme complex	2	0.0158755	0.0661933	CDK4, CDK2	74	12	12833	28.9032	0.999948	0.404915	55.6056
GOTERM_CC_DIRECT	GO:0005657~replication fork	2	0.0158755	0.0661933	TP53, CHEK1	74	12	12833	28.9032	0.999948	0.404915	55.6056
GOTERM_CC_DIRECT	GO:0030424~axon	3	0.0238133	0.0842871	APP, SLC6A3, HTR2A	74	85	12833	6.12067	0.999997	0.469522	64.7978
GOTERM_CC_DIRECT	GO:0043025~neuronal cell body	3	0.0238133	0.0842871	SLC6A3, GSK3B, SOD1	74	85	12833	6.12067	0.999997	0.469522	64.7978
GOTERM_CC_DIRECT	GO:0043005~neuron projection	3	0.0238133	0.0876969	SLC6A3, SLC6A4, MAP2	74	87	12833	5.97996	0.999998	0.467072	66.321
GOTERM_CC_DIRECT	GO:0005887~integral component of plasma membrane	8	0.0635021	0.0966213	THBD, TNF, PTGER3, SLC6A3, SLC6A4, ADRA2A, ADRA1A, HTR2A	74	690	12833	2.01065	1	0.485781	70.0266
