# Supplementary material for: Analysis of the Molecular Mechanisms of the Effects of Prunella vulgaris against Subacute Thyroiditis Based on Network Pharmacology
Source: Evid Based Complement Alternat Med. 2020 Nov 10;2020:9810709. doi: 10.1155/2020/9810709 (PMC7676928; doi:10.1155/2020/9810709)
Supplement: Supplementary Materials — Table S1: 126 targets of all ingredients. Table S2: 2207 targets of SAT. Table S3: 107 biological process terms associated with therapeutic targets. Table S4: 36 molecular function terms associated with therapeutic targets. Table S5: 25 cellular component terms associated with therapeutic targets. Table S6: 90 KEGG pathways terms associated with therapeutic targets. . [file 9810709.f1.zip › Table S6 90 KEGG pathways terms associated with therapeutic targets .xlsx]

## Sheet: Sheet1
Category	Term	Count	%	PValue	Genes	List Total	Pop Hits	Pop Total	Fold Enrichment	Bonferroni	Benjamini	FDR
KEGG_PATHWAY	ssc05200:Pathways in cancer	22	0.174631	2.45e-11	PIK3CG, EGFR, AR, IL6, PTGER3, PTGS2, PPARG, MET, TP53, RB1, CDK4, MMP2, MMP1, CDK2, MAPK1, JUN, GSK3B, BCL2, VEGFA, MAPK8, NOS2, EGF	68	384	7001	5.89851	4.58e-09	4.58e-09	3.04e-08
KEGG_PATHWAY	ssc05219:Bladder cancer	9	0.0714399	1.78e-09	EGFR, MAPK1, VEGFA, TP53, RB1, CDK4, EGF, MMP2, MMP1	68	38	7001	24.3843	3.34e-07	1.67e-07	2.21e-06
KEGG_PATHWAY	ssc04668:TNF signaling pathway	12	0.0952532	4.39e-09	PIK3CG, VCAM1, MAPK1, IL6, CCL2, TNF, PTGS2, JUN, MAPK14, MAPK8, MMP3, SELE	68	108	7001	11.4395	8.22e-07	2.74e-07	5.45e-06
KEGG_PATHWAY	ssc05142:Chagas disease (American trypanosomiasis)	11	0.0873154	5.45e-08	PIK3CG, MAPK1, IL6, CCL2, TNF, JUN, MAPK14, IFNG, MAPK8, NOS2, IL2	68	107	7001	10.5842	1.02e-05	2.55e-06	6.76e-05
KEGG_PATHWAY	ssc05215:Prostate cancer	10	0.0793777	8.98e-08	EGFR, PIK3CG, MAPK1, AR, BCL2, GSK3B, TP53, RB1, EGF, CDK2	68	85	7001	12.1125	1.68e-05	3.36e-06	0.000111
KEGG_PATHWAY	ssc05212:Pancreatic cancer	9	0.0714399	1.17e-07	EGFR, PIK3CG, MAPK1, VEGFA, TP53, MAPK8, RB1, CDK4, EGF	68	63	7001	14.708	2.19e-05	3.65e-06	0.000145
KEGG_PATHWAY	ssc05161:Hepatitis B	12	0.0952532	1.49e-07	PIK3CG, MAPK1, IL6, TNF, JUN, BCL2, TP53, MAPK8, RB1, CDK4, CCNA2, CDK2	68	151	7001	8.18192	2.78e-05	3.97e-06	0.000184
KEGG_PATHWAY	ssc04066:HIF-1 signaling pathway	10	0.0793777	2.85e-07	EGFR, PIK3CG, MAPK1, IL6, BCL2, IFNG, VEGFA, NOS3, NOS2, EGF	68	97	7001	10.614	5.33e-05	6.66e-06	0.000353
KEGG_PATHWAY	ssc05218:Melanoma	8	0.0635021	3.26e-06	EGFR, PIK3CG, MAPK1, MET, TP53, RB1, CDK4, EGF	68	68	7001	12.1125	0.00061	6.78e-05	0.00404691
KEGG_PATHWAY	ssc04660:T cell receptor signaling pathway	9	0.0714399	5.32e-06	PIK3CG, MAPK1, TNF, JUN, MAPK14, GSK3B, IFNG, CDK4, IL2	68	103	7001	8.99615	0.000993	9.94e-05	0.00658837
KEGG_PATHWAY	ssc05223:Non-small cell lung cancer	7	0.0555644	7.86e-06	EGFR, PIK3CG, MAPK1, TP53, RB1, CDK4, EGF	68	51	7001	14.1312	0.00146868	0.000134	0.00974233
KEGG_PATHWAY	ssc05144:Malaria	7	0.0555644	8.82e-06	VCAM1, IL6, CCL2, TNF, IFNG, MET, SELE	68	52	7001	13.8594	0.00164771	0.000137	0.0109308
KEGG_PATHWAY	ssc04151:PI3K-Akt signaling pathway	14	0.111129	9.9e-06	EGFR, PIK3CG, MAPK1, IL6, BCL2, GSK3B, VEGFA, MET, TP53, NOS3, EGF, CDK4, CDK2, IL2	68	326	7001	4.42142	0.00184883	0.000142	0.0122662
KEGG_PATHWAY	ssc04071:Sphingolipid signaling pathway	9	0.0714399	9.93e-06	PIK3CG, MAPK1, TNF, MAPK14, BCL2, TP53, CTSD, NOS3, MAPK8	68	112	7001	8.27324	0.00185546	0.000133	0.0123102
KEGG_PATHWAY	ssc05205:Proteoglycans in cancer	11	0.0873154	1.11e-05	EGFR, PIK3CG, MAPK1, TNF, MAPK14, VEGFA, MET, ESR1, TP53, MMP2, PLAU	68	190	7001	5.9606	0.00206551	0.000138	0.0137051
KEGG_PATHWAY	ssc05169:Epstein-Barr virus infection	9	0.0714399	1.13e-05	PIK3CG, JUN, MAPK14, BCL2, TP53, MAPK8, RB1, CCNA2, CDK2	68	114	7001	8.1281	0.00211508	0.000132	0.0140344
KEGG_PATHWAY	ssc05222:Small cell lung cancer	8	0.0635021	1.46e-05	PIK3CG, PTGS2, BCL2, TP53, RB1, NOS2, CDK4, CDK2	68	85	7001	9.68997	0.00273096	0.000161	0.0181262
KEGG_PATHWAY	ssc05323:Rheumatoid arthritis	8	0.0635021	1.58e-05	IL6, CCL2, TNF, JUN, IFNG, VEGFA, MMP3, MMP1	68	86	7001	9.57729	0.00295031	0.000164	0.0195841
KEGG_PATHWAY	ssc04914:Progesterone-mediated oocyte maturation	8	0.0635021	1.71e-05	PGR, PIK3CG, CDK1, MAPK1, MAPK14, MAPK8, CCNA2, CDK2	68	87	7001	9.46721	0.00318401	0.000168	0.0211377
KEGG_PATHWAY	ssc05214:Glioma	7	0.0555644	2.25e-05	EGFR, PIK3CG, MAPK1, TP53, RB1, CDK4, EGF	68	61	7001	11.8146	0.00419573	0.00021	0.0278674
KEGG_PATHWAY	ssc05140:Leishmaniasis	7	0.0555644	2.47e-05	MAPK1, TNF, PTGS2, JUN, MAPK14, IFNG, NOS2	68	62	7001	11.6241	0.00460967	0.00022	0.0306227
KEGG_PATHWAY	ssc05160:Hepatitis C	9	0.0714399	2.5e-05	EGFR, PIK3CG, MAPK1, TNF, MAPK14, GSK3B, TP53, MAPK8, EGF	68	127	7001	7.29609	0.0046638	0.000212	0.0309831
KEGG_PATHWAY	ssc05164:Influenza A	10	0.0793777	2.63e-05	PIK3CG, MAPK1, IL6, CCL2, TNF, JUN, MAPK14, GSK3B, IFNG, MAPK8	68	167	7001	6.16502	0.00490498	0.000214	0.032589
KEGG_PATHWAY	ssc04915:Estrogen signaling pathway	8	0.0635021	3.25e-05	EGFR, PIK3CG, MAPK1, JUN, ESR1, NOS3, ESR2, MMP2	68	96	7001	8.57966	0.00606024	0.000253	0.0402864
KEGG_PATHWAY	ssc04917:Prolactin signaling pathway	7	0.0555644	3.54e-05	PIK3CG, MAPK1, MAPK14, GSK3B, ESR1, MAPK8, ESR2	68	66	7001	10.9196	0.0066055	0.000265	0.0439224
KEGG_PATHWAY	ssc05210:Colorectal cancer	7	0.0555644	4.21e-05	PIK3CG, MAPK1, JUN, BCL2, GSK3B, TP53, MAPK8	68	68	7001	10.5984	0.0078343	0.000302	0.0521232
KEGG_PATHWAY	ssc05145:Toxoplasmosis	8	0.0635021	5.8e-05	MAPK1, TNF, MAPK14, BCL2, IFNG, MAPK8, NOS2, ALOX5	68	105	7001	7.84426	0.0107884	0.000402	0.0718775
KEGG_PATHWAY	ssc04610:Complement and coagulation cascades	7	0.0555644	5.83e-05	PLAT, THBD, F10, F3, F2, F7, PLAU	68	72	7001	10.0096	0.010837	0.000389	0.0722024
KEGG_PATHWAY	ssc05203:Viral carcinogenesis	10	0.0793777	6.15e-05	PIK3CG, CDK1, MAPK1, JUN, TP53, CHEK1, RB1, CDK4, CCNA2, CDK2	68	186	7001	5.53526	0.0114282	0.000396	0.0761631
KEGG_PATHWAY	ssc05133:Pertussis	7	0.0555644	6.3e-05	MAPK1, IL6, TNF, JUN, MAPK14, MAPK8, NOS2	68	73	7001	9.87248	0.0117143	0.000393	0.0780798
KEGG_PATHWAY	ssc04726:Serotonergic synapse	8	0.0635021	7.37e-05	MAPK1, APP, PTGS2, MAOA, SLC6A4, MAOB, ALOX5, HTR2A	68	109	7001	7.5564	0.0136844	0.000444	0.0912963
KEGG_PATHWAY	ssc04510:Focal adhesion	10	0.0793777	8.19e-05	EGFR, PIK3CG, MAPK1, JUN, BCL2, GSK3B, VEGFA, MET, MAPK8, EGF	68	193	7001	5.3345	0.0151964	0.000478	0.101456
KEGG_PATHWAY	ssc04621:NOD-like receptor signaling pathway	6	0.0476266	9.5e-05	MAPK1, IL6, CCL2, TNF, MAPK14, MAPK8	68	49	7001	12.6068	0.0176138	0.000538	0.11773
KEGG_PATHWAY	ssc05213:Endometrial cancer	6	0.0476266	9.5e-05	EGFR, PIK3CG, MAPK1, GSK3B, TP53, EGF	68	49	7001	12.6068	0.0176138	0.000538	0.11773
KEGG_PATHWAY	ssc04110:Cell cycle	8	0.0635021	0.000104	CDK1, GSK3B, TP53, CHEK1, RB1, CDK4, CCNA2, CDK2	68	115	7001	7.16215	0.0191796	0.000569	0.128291
KEGG_PATHWAY	ssc05166:HTLV-I infection	11	0.0873154	0.000109	PIK3CG, VCAM1, IL6, TNF, JUN, GSK3B, TP53, CHEK1, RB1, CDK4, IL2	68	248	7001	4.56659	0.0200971	0.00058	0.134487
KEGG_PATHWAY	ssc05132:Salmonella infection	7	0.0555644	0.000113	MAPK1, IL6, JUN, MAPK14, IFNG, MAPK8, NOS2	68	81	7001	8.89742	0.0209381	0.000588	0.140171
KEGG_PATHWAY	ssc04722:Neurotrophin signaling pathway	8	0.0635021	0.000122	PIK3CG, MAPK1, JUN, MAPK14, BCL2, GSK3B, TP53, MAPK8	68	118	7001	6.98006	0.0225256	0.000616	0.150912
KEGG_PATHWAY	ssc04012:ErbB signaling pathway	7	0.0555644	0.000148	EGFR, PIK3CG, MAPK1, JUN, GSK3B, MAPK8, EGF	68	85	7001	8.47872	0.0272967	0.000728	0.183293
KEGG_PATHWAY	ssc04370:VEGF signaling pathway	6	0.0476266	0.000214	PIK3CG, MAPK1, PTGS2, MAPK14, VEGFA, NOS3	68	58	7001	10.6506	0.0391735	0.00102413	0.264548
KEGG_PATHWAY	ssc05152:Tuberculosis	9	0.0714399	0.000231	MAPK1, IL6, TNF, MAPK14, BCL2, IFNG, CTSD, MAPK8, NOS2	68	174	7001	5.3253	0.0423669	0.00108168	0.286555
KEGG_PATHWAY	ssc05162:Measles	8	0.0635021	0.000245	PIK3CG, IL6, GSK3B, IFNG, TP53, CDK4, CDK2, IL2	68	132	7001	6.23975	0.0448007	0.00111731	0.303373
KEGG_PATHWAY	ssc04380:Osteoclast differentiation	8	0.0635021	0.000257	PIK3CG, MAPK1, TNF, JUN, MAPK14, IFNG, PPARG, MAPK8	68	133	7001	6.19284	0.0468844	0.00114266	0.317804
KEGG_PATHWAY	ssc04068:FoxO signaling pathway	8	0.0635021	0.000257	EGFR, PIK3CG, MAPK1, IL6, MAPK14, MAPK8, EGF, CDK2	68	133	7001	6.19284	0.0468844	0.00114266	0.317804
KEGG_PATHWAY	ssc05143:African trypanosomiasis	5	0.0396888	0.000286	VCAM1, IL6, TNF, IFNG, SELE	68	34	7001	15.1406	0.052136	0.00124444	0.354307
KEGG_PATHWAY	ssc05168:Herpes simplex infection	9	0.0714399	0.000314	CDK1, IL6, CCL2, TNF, JUN, IFNG, TP53, MAPK8, CDK2	68	182	7001	5.09122	0.0571211	0.00133587	0.389132
KEGG_PATHWAY	ssc04620:Toll-like receptor signaling pathway	7	0.0555644	0.000381	PIK3CG, MAPK1, IL6, TNF, JUN, MAPK14, MAPK8	68	101	7001	7.13556	0.0686949	0.00158027	0.470652
KEGG_PATHWAY	ssc05202:Transcriptional misregulation in cancer	8	0.0635021	0.000578	PLAT, IL6, MET, PPARG, TP53, MPO, MMP3, PLAU	68	152	7001	5.41873	0.102538	0.00234908	0.714574
KEGG_PATHWAY	ssc00330:Arginine and proline metabolism	5	0.0396888	0.000714	ODC1, MAOA, MAOB, NOS3, NOS2	68	43	7001	11.9716	0.125057	0.00283843	0.881678
KEGG_PATHWAY	ssc04912:GnRH signaling pathway	6	0.0476266	0.00125391	EGFR, MAPK1, JUN, MAPK14, MAPK8, MMP2	68	85	7001	7.26747	0.209135	0.00487615	1.54328
KEGG_PATHWAY	ssc04540:Gap junction	6	0.0476266	0.00146492	EGFR, CDK1, MAPK1, GJA1, EGF, HTR2A	68	88	7001	7.01972	0.239776	0.00557911	1.80083
KEGG_PATHWAY	ssc05014:Amyotrophic lateral sclerosis (ALS)	5	0.0396888	0.00181104	TNF, MAPK14, BCL2, TP53, SOD1	68	55	7001	9.35963	0.287497	0.00675651	2.22193
KEGG_PATHWAY	ssc05231:Choline metabolism in cancer	6	0.0476266	0.00225579	EGFR, PIK3CG, MAPK1, JUN, MAPK8, EGF	68	97	7001	6.36841	0.344468	0.00824637	2.76059
KEGG_PATHWAY	ssc05321:Inflammatory bowel disease (IBD)	5	0.0396888	0.00265472	IL6, TNF, JUN, IFNG, IL2	68	61	7001	8.43901	0.391704	0.00951393	3.24145
KEGG_PATHWAY	ssc05230:Central carbon metabolism in cancer	5	0.0396888	0.0028176	EGFR, PIK3CG, MAPK1, MET, TP53	68	62	7001	8.30289	0.410001	0.00990598	3.43715
KEGG_PATHWAY	ssc04664:Fc epsilon RI signaling pathway	5	0.0396888	0.00298721	PIK3CG, MAPK1, TNF, MAPK14, MAPK8	68	63	7001	8.1711	0.428473	0.0103066	3.64054
KEGG_PATHWAY	ssc05211:Renal cell carcinoma	5	0.0396888	0.00316367	PIK3CG, MAPK1, JUN, VEGFA, MET	68	64	7001	8.04343	0.447082	0.0107157	3.85174
KEGG_PATHWAY	ssc05020:Prion diseases	4	0.0317511	0.00372308	MAPK1, IL6, HSPA5, SOD1	68	33	7001	12.4795	0.502179	0.0123784	4.51844
KEGG_PATHWAY	ssc05332:Graft-versus-host disease	4	0.0317511	0.00405567	IL6, TNF, IFNG, IL2	68	34	7001	12.1125	0.532311	0.013244	4.91282
KEGG_PATHWAY	ssc05220:Chronic myeloid leukemia	5	0.0396888	0.00415362	PIK3CG, MAPK1, TP53, RB1, CDK4	68	69	7001	7.46057	0.540835	0.0133301	5.02868
KEGG_PATHWAY	ssc04931:Insulin resistance	6	0.0476266	0.00420683	PIK3CG, IL6, TNF, GSK3B, NOS3, MAPK8	68	112	7001	5.51549	0.545399	0.0132728	5.09156
KEGG_PATHWAY	ssc04115:p53 signaling pathway	5	0.0396888	0.00483835	CDK1, TP53, CHEK1, CDK4, CDK2	68	72	7001	7.14971	0.596253	0.0150024	5.83498
KEGG_PATHWAY	ssc04728:Dopaminergic synapse	6	0.0476266	0.00525082	MAPK14, SLC6A3, GSK3B, MAOA, MAOB, MAPK8	68	118	7001	5.23504	0.626371	0.0160097	6.31764
KEGG_PATHWAY	ssc04010:MAPK signaling pathway	8	0.0635021	0.00839565	EGFR, MAPK1, TNF, JUN, MAPK14, TP53, MAPK8, EGF	68	244	7001	3.3756	0.793326	0.0251087	9.92353
KEGG_PATHWAY	ssc05030:Cocaine addiction	4	0.0317511	0.00892491	JUN, SLC6A3, MAOA, MAOB	68	45	7001	9.15163	0.812963	0.0262594	10.5177
KEGG_PATHWAY	ssc04064:NF-kappa B signaling pathway	5	0.0396888	0.0101747	VCAM1, TNF, PTGS2, BCL2, PLAU	68	89	7001	5.78404	0.852278	0.0294395	11.9065
KEGG_PATHWAY	ssc04930:Type II diabetes mellitus	4	0.0317511	0.0112782	PIK3CG, MAPK1, TNF, MAPK8	68	49	7001	8.40456	0.880089	0.0321043	13.1162
KEGG_PATHWAY	ssc04015:Rap1 signaling pathway	7	0.0555644	0.0135569	EGFR, PIK3CG, MAPK1, MAPK14, VEGFA, MET, EGF	68	206	7001	3.4985	0.922112	0.0379358	15.566
KEGG_PATHWAY	ssc05146:Amoebiasis	5	0.0396888	0.0172289	PIK3CG, IL6, TNF, IFNG, NOS2	68	104	7001	4.9498	0.961221	0.0473482	19.3805
KEGG_PATHWAY	ssc04932:Non-alcoholic fatty liver disease (NAFLD)	6	0.0476266	0.0181251	PIK3CG, IL6, TNF, JUN, GSK3B, MAPK8	68	160	7001	3.86085	0.967303	0.0490571	20.2871
KEGG_PATHWAY	ssc04014:Ras signaling pathway	7	0.0555644	0.0182202	EGFR, PIK3CG, MAPK1, VEGFA, MET, MAPK8, EGF	68	220	7001	3.27587	0.96789	0.0486134	20.3827
KEGG_PATHWAY	ssc04114:Oocyte meiosis	5	0.0396888	0.0201213	PGR, CDK1, MAPK1, AR, CDK2	68	109	7001	4.72275	0.977653	0.0528529	22.2729
KEGG_PATHWAY	ssc05206:MicroRNAs in cancer	7	0.0555644	0.0213307	EGFR, PTGS2, BCL2, VEGFA, MET, TP53, PLAU	68	228	7001	3.16093	0.982261	0.0552064	23.4538
KEGG_PATHWAY	ssc04919:Thyroid hormone signaling pathway	5	0.0396888	0.0226393	PIK3CG, MAPK1, GSK3B, ESR1, TP53	68	113	7001	4.55557	0.986188	0.057741	24.7129
KEGG_PATHWAY	ssc05031:Amphetamine addiction	4	0.0317511	0.0230497	JUN, SLC6A3, MAOA, MAOB	68	64	7001	6.43474	0.987231	0.0579871	25.1038
KEGG_PATHWAY	ssc05216:Thyroid cancer	3	0.0238133	0.0252941	MAPK1, PPARG, TP53	68	26	7001	11.8795	0.991695	0.06269	27.209
KEGG_PATHWAY	ssc04020:Calcium signaling pathway	6	0.0476266	0.0272803	EGFR, PTGER3, ADRA1A, NOS3, NOS2, HTR2A	68	178	7001	3.47042	0.994328	0.0666395	29.0264
KEGG_PATHWAY	ssc04210:Apoptosis	4	0.0317511	0.0280282	PIK3CG, TNF, BCL2, TP53	68	69	7001	5.96846	0.995088	0.0675588	29.7
KEGG_PATHWAY	ssc04662:B cell receptor signaling pathway	4	0.0317511	0.0301676	PIK3CG, MAPK1, JUN, GSK3B	68	71	7001	5.80033	0.996747	0.0716923	31.5942
KEGG_PATHWAY	ssc00232:Caffeine metabolism	2	0.0158755	0.0377422	XDH, CYP1A2	68	4	7001	51.4779	0.999249	0.0881103	37.93
KEGG_PATHWAY	ssc05330:Allograft rejection	3	0.0238133	0.0484771	TNF, IFNG, IL2	68	37	7001	8.34777	0.999908	0.11097	45.9885
KEGG_PATHWAY	ssc04921:Oxytocin signaling pathway	5	0.0396888	0.0549396	EGFR, MAPK1, PTGS2, JUN, NOS3	68	150	7001	3.43186	0.999974	0.123732	50.3638
KEGG_PATHWAY	ssc00380:Tryptophan metabolism	3	0.0238133	0.055753	MAOA, MAOB, CYP1A2	68	40	7001	7.72169	0.999978	0.124045	50.8908
KEGG_PATHWAY	ssc04940:Type I diabetes mellitus	3	0.0238133	0.0582589	TNF, IFNG, IL2	68	41	7001	7.53336	0.999987	0.12793	52.4821
KEGG_PATHWAY	ssc04723:Retrograde endocannabinoid signaling	4	0.0317511	0.0606844	MAPK1, PTGS2, MAPK14, MAPK8	68	94	7001	4.3811	0.999992	0.131551	53.9771
KEGG_PATHWAY	ssc00982:Drug metabolism - cytochrome P450	3	0.0238133	0.0796198	MAOA, MAOB, CYP1A2	68	49	7001	6.30342	1	0.168649	64.2447
KEGG_PATHWAY	ssc04650:Natural killer cell mediated cytotoxicity	4	0.0317511	0.0842466	PIK3CG, MAPK1, TNF, IFNG	68	108	7001	3.81318	1	0.176027	66.41
KEGG_PATHWAY	ssc04750:Inflammatory mediator regulation of TRP channels	4	0.0317511	0.0842466	PIK3CG, MAPK14, MAPK8, HTR2A	68	108	7001	3.81318	1	0.176027	66.41
KEGG_PATHWAY	ssc04725:Cholinergic synapse	4	0.0317511	0.0897413	PIK3CG, MAPK1, ACHE, BCL2	68	111	7001	3.71012	1	0.184907	68.8247
KEGG_PATHWAY	ssc04670:Leukocyte transendothelial migration	4	0.0317511	0.0972968	PIK3CG, VCAM1, MAPK14, MMP2	68	115	7001	3.58107	1	0.197496	71.885
