# Supplementary material for: Analysis of the Molecular Mechanisms of the Effects of Prunella vulgaris against Subacute Thyroiditis Based on Network Pharmacology
Source: Evid Based Complement Alternat Med. 2020 Nov 10;2020:9810709. doi: 10.1155/2020/9810709 (PMC7676928; doi:10.1155/2020/9810709)
Supplement: Supplementary Materials — Table S1: 126 targets of all ingredients. Table S2: 2207 targets of SAT. Table S3: 107 biological process terms associated with therapeutic targets. Table S4: 36 molecular function terms associated with therapeutic targets. Table S5: 25 cellular component terms associated with therapeutic targets. Table S6: 90 KEGG pathways terms associated with therapeutic targets. . [file 9810709.f1.zip › table S1 126 targets of all ingredients.xlsx]

## Sheet: 126 targets 
NOS2
INSR
AR
PTGS2
MMP2
TNF
EGFR
MET
IL6
MMP1
MAPK1
IFNG
JUN
CDK2
XDH
CDK4
TP53
APP
GSTP1
VEGFA
TOP1
HMOX1
RB1
CASP7
IL2
PTGS1
ESR1
PPARG
CA2
PTPN1
ESR2
DPP4
MAPK14
GSK3B
HSP90
PIK3CG
PRKACA
PRSS1
PIM1
CCNA2
NCOA2
BCL2
ALOX5
ODC1
ACACA
MGAM
PLAU
PON1
CTSD
CCL2
IL1B
SELE
MPO
CDK1
PLAT
GJA1
VCAM1
THBD
F3
NQO1
PTGER3
SOD1
CYP3A4
CYP1A2
COL1A1
EGF
POR
SULT1E1
GYRB1
COL3A1
GSTM1
HSPA5
ACPP
AHR
GSTM2
F2
KCNH2
SCN5A
F10
NOS3
F7
RXRA
ACHE
ADRB2
TOP2
AKR1B1
GABRA1
MMP3
LACTB
MAOB
CHEK1
MAP2
DRD1
CHRM3
CHRM1
GABRA2
CHRM4
PDE3A
HTR2A
GABRA5
ADRA1A
GABRA3
PGR
CHRM2
ADRA1B
CHRNA2
SLC6A4
OPRM1
NR3C1
CHRNA7
NOR51B
AKR1C3
MAPK8
PPP3CA
SLC6A2
CALM
ADRB1
ADRA2A
SLC6A3
NR3C2
LTA4H
MAOA
ADH1C
IGHG1
CTRB1
NCOA1
